# Supplementary material for: Single cell sequencing maps skeletal muscle cellular diversity as disease severity increases in dystrophic mouse models
Source: iScience. 2022 Oct 21;25(11):105415. doi: 10.1016/j.isci.2022.105415 (PMC9646951; doi:10.1016/j.isci.2022.105415)
Supplement: Table S2. Top 20 genes expressed in each muscle cell population cluster, related to main Figure 1 [file mmc2.xlsx]

## Sheet: Sheet1
Table S2 related to Figure 1: Top 20 genes expressed in each muscle cell population Cluster
p_val	p_val_adj	avg_logFC	pct.1	pct.2	pct.diff	cluster	gene
0	0	2.08725	0.569	0.006	0.563	MuSC	Gal
0	0	1.99402	0.807	0.024	0.783	MuSC	Chodl
0	0	1.83739	0.944	0.096	0.848	MuSC	Des
0	0	1.77804	0.862	0.002	0.86	MuSC	Pax7
0	0	1.63294	0.48	0.027	0.453	MuSC	Nppc
0	0	1.41324	0.747	0.001	0.746	MuSC	Myf5
0	0	1.35393	0.803	0.002	0.801	MuSC	Fgfr4
0	0	1.33633	0.866	0.11	0.756	MuSC	Ncam1
0	0	1.24707	0.803	0.003	0.8	MuSC	Cdh15
0	0	1.22765	0.621	0.007	0.614	MuSC	Asb5
0	0	1.18295	0.654	0.03	0.624	MuSC	Heyl
0	0	1.11389	0.621	0.041	0.58	MuSC	Clmn
0	0	1.11234	0.725	0.029	0.696	MuSC	Notch3
0	0	1.10623	0.461	0.002	0.459	MuSC	Erfe
0	0	1.10508	0.524	0.001	0.523	MuSC	Chrdl2
0	0	1.09379	0.717	0.08	0.637	MuSC	Sytl2
0	0	1.00985	0.424	0.004	0.42	MuSC	Ankrd1
0	0	0.925271	0.349	0.003	0.346	MuSC	Myod1
0	0	0.8987	0.58	0.003	0.577	MuSC	Chrna1
0	0	0.863802	0.528	0.009	0.519	MuSC	Prox1
0	0	4.00499	0.807	0.032	0.775	MC	Pvalb
0	0	3.83572	0.933	0.074	0.859	MC	Eno3
0	0	3.53513	0.926	0.022	0.904	MC	Pgam2
0	0	3.49409	0.933	0.024	0.909	MC	Tcap
0	0	3.44554	0.911	0.025	0.886	MC	Myoz1
0	0	3.14889	0.793	0.039	0.754	MC	Actn3
0	0	3.13944	0.933	0.043	0.89	MC	Atp2a1
0	0	3.08763	0.659	0.02	0.639	MC	Mb
0	0	3.07295	0.911	0.041	0.87	MC	Cox6a2
0	0	3.06616	0.911	0.032	0.879	MC	Cox8b
0	0	2.98162	0.822	0.015	0.807	MC	Car3
0	0	2.74743	0.681	0.032	0.649	MC	Myh4
0	0	2.25754	0.541	0.01	0.531	MC	Actc1
0	0	2.2402	0.719	0.013	0.706	MC	Mybpc2
0	0	2.16085	0.815	0.046	0.769	MC	Pygm
0	0	2.12396	0.859	0.014	0.845	MC	Sh3bgr
0	0	2.0358	0.852	0.005	0.847	MC	Smpx
0	0	2.01745	0.815	0.005	0.81	MC	Apobec2
0	0	1.95504	0.844	0.017	0.827	MC	Rpl3l
0	0	1.91874	0.852	0.01	0.842	MC	Eef1a2
0	0	4.67246	0.998	0.169	0.829	EC	Fabp4
0	0	3.45091	0.869	0.058	0.811	EC	Aqp1
0	0	2.87478	0.953	0.017	0.936	EC	Gpihbp1
0	0	2.81698	0.996	0.026	0.97	EC	Cdh5
0	0	2.80058	0.982	0.029	0.953	EC	Flt1
0	0	2.71544	0.98	0.113	0.867	EC	Cavin2
0	0	2.66264	0.993	0.036	0.957	EC	Egfl7
0	0	2.59464	0.997	0.288	0.709	EC	Cav1
0	0	2.53536	0.973	0.015	0.958	EC	Ptprb
0	0	2.52574	0.896	0.047	0.849	EC	Ctla2a
0	0	2.47154	0.989	0.032	0.957	EC	Pecam1
0	0	2.45484	0.83	0.014	0.816	EC	Cldn5
0	0	2.39396	0.891	0.021	0.87	EC	Tcf15
0	0	2.35684	0.971	0.015	0.956	EC	Adgrf5
0	0	2.34662	0.991	0.305	0.686	EC	Cd36
0	0	2.31103	0.974	0.142	0.832	EC	Mgll
0	0	2.30803	0.831	0.133	0.698	EC	Id1
0	0	2.25409	0.933	0.032	0.901	EC	Kdr
0	0	2.25007	0.986	0.446	0.54	EC	Gng11
0	0	2.18582	0.937	0.107	0.83	EC	Tspan13
0	0	3.05557	1	0.731	0.269	Stromal	Col3a1
0	0	2.65335	1	0.53	0.47	Stromal	Dcn
0	0	2.60047	0.931	0.106	0.825	Stromal	Clec3b
0	0	2.59767	0.99	0.197	0.793	Stromal	Mfap5
0	0	2.44786	0.987	0.258	0.729	Stromal	Fbn1
0	0	2.36756	0.998	0.239	0.759	Stromal	Serping1
0	0	2.34274	0.66	0.051	0.609	Stromal	Myoc
0	0	2.33841	0.811	0.084	0.727	Stromal	Smoc2
0	0	2.30384	0.671	0.368	0.303	Stromal	Cxcl14
0	0	2.25583	0.996	0.278	0.718	Stromal	Fstl1
0	0	2.25452	0.994	0.208	0.786	Stromal	Nid1
0	0	2.24129	0.944	0.175	0.769	Stromal	Lum
0	0	2.22001	0.98	0.156	0.824	Stromal	Dpt
0	0	2.14752	0.938	0.182	0.756	Stromal	Meg3
0	0	2.10998	0.633	0.136	0.497	Stromal	Pi16
0	0	2.05463	0.906	0.104	0.802	Stromal	Tnxb
0	0	2.04018	0.969	0.228	0.741	Stromal	Igfbp6
0	0	2.03679	0.994	0.247	0.747	Stromal	Col5a2
0	0	2.02739	0.976	0.197	0.779	Stromal	Col6a3
0	0	2.00772	0.742	0.04	0.702	Stromal	Ccl11
0	0	4.3005	0.994	0.034	0.96	Peri	Rgs5
0	0	2.78008	0.881	0.013	0.868	Peri	Kcnj8
0	0	2.54232	0.881	0.024	0.857	Peri	Abcc9
0	0	2.08279	0.919	0.086	0.833	Peri	Art3
0	0	2.05416	0.881	0.033	0.848	Peri	Gm13889
0	0	2.04571	0.969	0.031	0.938	Peri	Notch3
0	0	2.02631	0.944	0.025	0.919	Peri	Gucy1a1
0	0	1.94611	0.888	0.003	0.885	Peri	Higd1b
0	0	1.90752	0.925	0.008	0.917	Peri	Cox4i2
0	0	1.9011	0.7	0.006	0.694	Peri	Myh11
0	0	1.83673	0.944	0.033	0.911	Peri	Gucy1b1
0	0	1.78287	0.925	0.092	0.833	Peri	Mylk
0	0	1.75649	0.856	0.01	0.846	Peri	Rgs4
0	0	1.73293	0.931	0.044	0.887	Peri	Tinagl1
0	0	1.58353	0.881	0.038	0.843	Peri	Ppp1r14a
0	0	1.58337	0.719	0.005	0.714	Peri	Casq2
0	0	1.51419	0.781	0.036	0.745	Peri	Rasl11a
0	0	1.50055	0.888	0.054	0.834	Peri	Cpe
0	0	1.4445	0.8	0.008	0.792	Peri	Gja4
0	0	1.42616	0.888	0.055	0.833	Peri	Esam
0	0	4.5293	0.997	0.066	0.931	Teno	Fmod
0	0	3.26317	0.984	0.029	0.955	Teno	Tnmd
0	0	3.11983	1	0.307	0.693	Teno	Thbs4
0	0	2.9788	0.864	0.077	0.787	Teno	Comp
0	0	2.76984	0.661	0.046	0.615	Teno	Angptl7
0	0	2.76818	0.741	0.009	0.732	Teno	Chad
0	0	2.72346	0.93	0.011	0.919	Teno	Cilp2
0	0	2.70808	0.849	0.085	0.764	Teno	1500015O10Rik
0	0	2.67209	0.895	0.012	0.883	Teno	Kera
0	0	2.45532	0.985	0.029	0.956	Teno	Col11a1
0	0	2.37011	0.987	0.404	0.583	Teno	Abi3bp
0	0	2.2104	0.991	0.436	0.555	Teno	Mgp
0	0	2.1983	1	0.743	0.257	Teno	Col1a1
0	0	2.09323	1	0.749	0.251	Teno	Col1a2
0	0	2.06634	0.91	0.133	0.777	Teno	Cpxm2
0	0	2.03661	0.96	0.211	0.749	Teno	Mfap4
0	0	1.97289	1	0.484	0.516	Teno	Serpinf1
0	0	1.95602	0.981	0.151	0.83	Teno	Col12a1
0	0	1.82581	0.87	0.013	0.857	Teno	Scx
0	0	1.72056	1	0.747	0.253	Teno	Sparc
0	0	2.76288	0.88	0.001	0.879	Schwann	Kcna1
0	0	2.63504	0.64	0.001	0.639	Schwann	Mal
0	0	2.58342	1	0.009	0.991	Schwann	Plp1
0	0	2.06233	0.6	0.003	0.597	Schwann	Fxyd3
0	0	1.82453	0.72	0.001	0.719	Schwann	Gjc3
0	0	1.7718	0.72	0.001	0.719	Schwann	Sfrp5
0	0	1.75486	0.84	0.008	0.832	Schwann	Cadm4
0	0	1.64879	0.64	0	0.64	Schwann	Gpr37l1
0	0	1.63077	0.8	0	0.8	Schwann	Sox10
0	0	1.61655	0.8	0.008	0.792	Schwann	Plekhb1
0	0	1.5978	0.36	0.001	0.359	Schwann	Cldn19
0	0	1.56158	0.56	0.004	0.556	Schwann	Ptprz1
0	0	1.48822	0.68	0	0.68	Schwann	Foxd3
0	0	1.32691	0.48	0	0.48	Schwann	Sostdc1
0	0	1.29346	0.48	0.003	0.477	Schwann	Reln
0	0	1.16238	0.28	0.001	0.279	Schwann	Ajap1
0	0	1.08714	0.72	0	0.72	Schwann	Cmtm5
0	0	0.987317	0.32	0	0.32	Schwann	Ugt8a
0	0	0.917852	0.48	0.003	0.477	Schwann	Slc35f1
0	0	0.8408	0.44	0.001	0.439	Schwann	Gal3st1
0	0	3.31903	0.996	0.506	0.49	Mphage	Lyz2
0	0	2.96735	0.827	0.242	0.585	Mphage	Cd74
0	0	2.7951	0.997	0.258	0.739	Mphage	Ctss
0	0	2.71905	0.969	0.716	0.253	Mphage	Apoe
0	0	2.70473	0.701	0.15	0.551	Mphage	C1qa
0	0	2.66292	0.803	0.356	0.447	Mphage	Spp1
0	0	2.58921	0.709	0.157	0.552	Mphage	C1qb
0	0	2.532	0.598	0.138	0.46	Mphage	H2-Aa
0	0	2.52222	0.995	0.22	0.775	Mphage	Fcer1g
0	0	2.48034	0.976	0.517	0.459	Mphage	Lgals3
0	0	2.46574	0.6	0.143	0.457	Mphage	H2-Ab1
0	0	2.41402	0.531	0.13	0.401	Mphage	H2-Eb1
0	0	2.31305	0.71	0.147	0.563	Mphage	Pf4
0	0	2.30465	0.681	0.095	0.586	Mphage	C1qc
0	0	2.30435	0.996	0.224	0.772	Mphage	Tyrobp
0	0	2.30115	0.787	0.228	0.559	Mphage	Cxcl2
0	0	2.20347	0.912	0.188	0.724	Mphage	Ccl6
0	0	2.14827	0.898	0.124	0.774	Mphage	Cd52
0	0	2.02226	0.995	0.13	0.865	Mphage	Laptm5
0	0	2.0073	0.906	0.146	0.76	Mphage	Ccl9
0	0	5.9831	0.924	0.047	0.877	Neutro	S100a9
0	0	3.62111	0.583	0.002	0.581	Neutro	Retnlg
0	0	2.43733	0.879	0.069	0.81	Neutro	Il1r2
0	0	2.29777	0.424	0.003	0.421	Neutro	Wfdc21
0	0	2.26181	0.894	0.063	0.831	Neutro	Trem1
0	0	2.15058	0.689	0.018	0.671	Neutro	Acod1
0	0	2.0379	0.78	0.035	0.745	Neutro	Mmp9
0	0	2.01386	0.697	0.011	0.686	Neutro	Hdc
0	0	1.92858	0.742	0.033	0.709	Neutro	Pglyrp1
0	0	1.78749	0.295	0.001	0.294	Neutro	Stfa2l1
0	0	1.60384	0.697	0.011	0.686	Neutro	Cxcr2
0	0	1.53489	0.803	0.053	0.75	Neutro	Sell
0	0	0.829915	0.432	0.004	0.428	Neutro	Mirt1
0	0	0.800909	0.386	0.001	0.385	Neutro	AC110211.1
0	0	0.767843	0.273	0.001	0.272	Neutro	Il1f9
0	0	0.757164	0.288	0.003	0.285	Neutro	Chil1
6.47e-272	1.28e-267	5.65558	0.97	0.101	0.869	Neutro	S100a8
1.4e-259	2.76e-255	0.713815	0.311	0.008	0.303	Neutro	Fpr1
2.12e-250	4.2e-246	0.954082	0.568	0.032	0.536	Neutro	Trem3
1.02e-228	2.02e-224	0.414187	0.288	0.008	0.28	Neutro	Rab44
0	0	5.69205	0.926	0.003	0.923	Mast	Mcpt4
0	0	5.37319	0.926	0.005	0.921	Mast	Cma1
0	0	5.06161	0.926	0.002	0.924	Mast	Tpsb2
0	0	5.01935	1	0.002	0.998	Mast	Cpa3
0	0	3.57858	0.963	0.014	0.949	Mast	Hdc
0	0	2.85868	0.852	0	0.852	Mast	Mrgprb1
0	0	2.53073	0.741	0	0.741	Mast	Tpsab1
0	0	2.51464	0.926	0.013	0.913	Mast	Kit
0	0	2.43643	0.333	0	0.333	Mast	Cma2
0	0	2.41832	0.926	0.001	0.925	Mast	Cyp11a1
0	0	2.20694	0.778	0	0.778	Mast	Fcer1a
0	0	1.97703	0.37	0	0.37	Mast	Prss34
0	0	1.93926	0.963	0	0.963	Mast	Ms4a2
0	0	1.93589	0.815	0.007	0.808	Mast	Rab27b
0	0	1.87394	0.889	0.003	0.886	Mast	Slc6a4
0	0	1.80587	0.852	0	0.852	Mast	Mrgprb2
0	0	1.7541	0.889	0.007	0.882	Mast	Tespa1
0	0	1.66852	0.852	0.007	0.845	Mast	Slc18a2
0	0	1.54568	0.63	0	0.63	Mast	Tph1
0	0	1.3677	0.815	0.004	0.811	Mast	Sytl3
0	0	3.05334	0.882	0.024	0.858	DC	Siglech
0	0	2.81561	0.806	0.002	0.804	DC	Ly6d
0	0	2.64059	0.882	0.006	0.876	DC	Ccr9
0	0	1.77626	0.656	0	0.656	DC	Iglc3
0	0	1.77614	0.849	0.007	0.842	DC	Cd7
0	0	1.7336	0.882	0.021	0.861	DC	Bcl11a
0	0	1.684	0.903	0.006	0.897	DC	Ptprcap
0	0	1.52704	0.796	0.004	0.792	DC	Pacsin1
0	0	1.48293	0.667	0.005	0.662	DC	Fcrla
0	0	1.46351	0.763	0.025	0.738	DC	Gpr171
0	0	1.41928	0.71	0.003	0.707	DC	Spib
0	0	1.35787	0.72	0.001	0.719	DC	Gm21762
0	0	1.32175	0.71	0.02	0.69	DC	Smim5
0	0	1.30685	0.71	0.01	0.7	DC	Mctp2
0	0	1.25465	0.43	0.001	0.429	DC	Igkc
0	0	1.21264	0.72	0.01	0.71	DC	Upb1
0	0	1.18738	0.613	0.021	0.592	DC	Lrp8
0	0	1.1442	0.516	0	0.516	DC	Mzb1
0	0	1.12297	0.43	0	0.43	DC	Klk1
0	0	1.05342	0.57	0.017	0.553	DC	Sh3bgr
